# Supplementary material for: Metagenomic next-generation sequencing to characterize potential etiologies of non-malarial fever in a cohort living in a high malaria burden area of Uganda
Source: PLOS Glob Public Health. 2023 May 3;3(5):e0001675. doi: 10.1371/journal.pgph.0001675 (PMC10156012; doi:10.1371/journal.pgph.0001675)
Supplement: S1 File — (CSV) [file pgph.0001675.s019.csv]

sample_name	age_category	gender	district	malaria_BS	malaria_qPCR	temperature	fever	cough	headache	fatigue
PBC_016_2020-12-17_plasma	5-15 years	Male	Tororo	Negative	Positive	36.2	yes	no	no	no
PBC_016_2020-12-17_swab	5-15 years	Male	Tororo	Negative	Positive	36.2	yes	no	no	no
PBC_049_2020-12-12_plasma	16 years or older	Female	Tororo	Negative	Negative	38.7	yes	no	yes	yes
PBC_049_2020-12-12_swab	16 years or older	Female	Tororo	Negative	Negative	38.7	yes	no	yes	yes
PBC_053_2020-12-22_plasma	16 years or older	Female	Tororo	Negative	Positive	36.9	yes	no	yes	no
PBC_070_2020-12-19_plasma	< 5 years	Female	Tororo	Negative	Negative	37.4	yes	yes	no	no
PBC_076_2020-12-18_plasma	< 5 years	Male	Tororo	Negative	Positive	37.5	yes	no	no	no
PBC_106_2020-12-27_plasma	16 years or older	Female	Tororo	Negative	Positive	36.2	yes	yes	no	no
PBC_106_2020-12-27_swab	16 years or older	Female	Tororo	Negative	Positive	36.2	yes	yes	no	no
PBC_114_2021-04-26_swab	5-15 years	Female	Busia	Negative	Negative	36.5	yes	no	yes	no
PBC_114_2021-06-24_plasma	5-15 years	Female	Busia	Negative	Negative	36.1	yes	no	yes	yes
PBC_114_2021-06-24_swab	5-15 years	Female	Busia	Negative	Negative	36.1	yes	no	yes	yes
PBC_116_2021-04-06_plasma	< 5 years	Female	Busia	Negative	Negative	37.9	yes	yes	no	no
PBC_116_2021-04-06_swab	< 5 years	Female	Busia	Negative	Negative	37.9	yes	yes	no	no
PBC_117_2020-12-31_plasma	16 years or older	Male	Busia	Negative	Positive	37.6	yes	no	no	no
PBC_117_2020-12-31_swab	16 years or older	Male	Busia	Negative	Positive	37.6	yes	no	no	no
PBC_119_2021-01-07_plasma	< 5 years	Male	Busia	Negative	Negative	36.8	yes	yes	no	no
PBC_119_2021-01-07_swab	< 5 years	Male	Busia	Negative	Negative	36.8	yes	yes	no	no
PBC_119_2021-03-12_plasma	< 5 years	Male	Busia	Positive	Negative	37.2	yes	yes	yes	no
PBC_119_2021-03-12_swab	< 5 years	Male	Busia	Positive	Negative	37.2	yes	yes	yes	no
PBC_119_2021-05-09_plasma	< 5 years	Male	Busia	Negative	Positive	37.7	yes	yes	yes	no
PBC_119_2021-05-09_swab	< 5 years	Male	Busia	Negative	Positive	37.7	yes	yes	yes	no
PBC_119_2021-07-21_plasma	< 5 years	Male	Busia	Negative	Positive	36.2	yes	yes	no	no
PBC_119_2021-07-21_swab	< 5 years	Male	Busia	Negative	Positive	36.2	yes	yes	no	no
PBC_120_2021-01-13_plasma	< 5 years	Male	Busia	Negative	Negative	36.6	yes	yes	no	no
PBC_120_2021-01-13_swab	< 5 years	Male	Busia	Negative	Negative	36.6	yes	yes	no	no
PBC_120_2021-02-03_plasma	< 5 years	Male	Busia	Negative	Negative	36.6	yes	yes	no	no
PBC_120_2021-02-03_swab	< 5 years	Male	Busia	Negative	Negative	36.6	yes	yes	no	no
PBC_120_2021-03-02_plasma	< 5 years	Male	Busia	Negative	Negative	36.3	yes	yes	no	no
PBC_120_2021-03-02_swab	< 5 years	Male	Busia	Negative	Negative	36.3	yes	yes	no	no
PBC_120_2021-08-28_plasma	< 5 years	Male	Busia	Negative	Positive	37.6	yes	yes	no	no
PBC_120_2021-08-28_swab	< 5 years	Male	Busia	Negative	Positive	37.6	yes	yes	no	no
PBC_122_2021-05-10_plasma	16 years or older	Female	Busia	Negative	Negative	36.6	yes	no	yes	no
PBC_122_2021-05-10_swab	16 years or older	Female	Busia	Negative	Negative	36.6	yes	no	yes	no
PBC_125_2021-01-27_plasma	16 years or older	Male	Busia	Negative	Positive	36.3	yes	no	no	no
PBC_125_2021-01-27_swab	16 years or older	Male	Busia	Negative	Positive	36.3	yes	no	no	no
PBC_128_2021-01-16_plasma	< 5 years	Male	Busia	Negative	Negative	36.9	yes	no	no	no
PBC_128_2021-01-16_swab	< 5 years	Male	Busia	Negative	Negative	36.9	yes	no	no	no
PBC_129_2021-03-13_plasma	16 years or older	Female	Busia	Negative	Negative	36.8	yes	yes	no	no
PBC_129_2021-03-13_swab	16 years or older	Female	Busia	Negative	Negative	36.8	yes	yes	no	no
PBC_131_2021-08-23_plasma	5-15 years	Female	Busia	Negative	Negative	36.6	yes	no	no	no
PBC_131_2021-08-23_swab	5-15 years	Female	Busia	Negative	Negative	36.6	yes	no	no	no
PBC_132_2021-02-07_plasma	5-15 years	Female	Busia	Negative	Negative	37.1	yes	yes	no	no
PBC_132_2021-02-07_swab	5-15 years	Female	Busia	Negative	Negative	37.1	yes	yes	no	no
PBC_133_2020-12-29_plasma	5-15 years	Female	Busia	Negative	Positive	36.4	yes	no	no	no
PBC_133_2020-12-29_swab	5-15 years	Female	Busia	Negative	Positive	36.4	yes	no	no	no
PBC_133_2021-02-03_plasma	5-15 years	Female	Busia	Negative	Positive	37.3	yes	no	no	no
PBC_133_2021-02-03_swab	5-15 years	Female	Busia	Negative	Positive	37.3	yes	no	no	no
PBC_133_2021-08-13_plasma	5-15 years	Female	Busia	Negative	Negative	37.2	yes	yes	yes	no
PBC_133_2021-08-13_swab	5-15 years	Female	Busia	Negative	Negative	37.2	yes	yes	yes	no
PBC_134_2020-12-16_plasma	< 5 years	Male	Busia	Negative	Positive	36.7	yes	yes	no	no
PBC_134_2020-12-16_swab	< 5 years	Male	Busia	Negative	Positive	36.7	yes	yes	no	no
PBC_134_2021-02-05_plasma	< 5 years	Male	Busia	Negative	Negative	36.9	yes	no	no	no
PBC_134_2021-02-05_swab	< 5 years	Male	Busia	Negative	Negative	36.9	yes	no	no	no
PBC_135_2021-03-22_plasma	< 5 years	Female	Busia	Negative	Negative	36.9	yes	no	no	no
PBC_135_2021-03-22_swab	< 5 years	Female	Busia	Negative	Negative	36.9	yes	no	no	no
PBC_135_2021-07-23_plasma	< 5 years	Female	Busia	Negative	Negative	37.4	yes	yes	no	no
PBC_135_2021-07-23_swab	< 5 years	Female	Busia	Negative	Negative	37.4	yes	yes	no	no
PBC_137_2021-02-01_plasma	5-15 years	Female	Busia	Negative	Positive	37.6	yes	yes	no	yes
PBC_140_2021-01-12_plasma	16 years or older	Female	Busia	Negative	Positive	36	yes	no	yes	no
PBC_140_2021-01-12_swab	16 years or older	Female	Busia	Negative	Positive	36	yes	no	yes	no
PBC_140_2021-07-22_plasma	16 years or older	Female	Busia	Negative	Positive	36.8	yes	yes	yes	no
PBC_140_2021-07-22_swab	16 years or older	Female	Busia	Negative	Positive	36.8	yes	yes	yes	no
PBC_142_2021-01-16_plasma	< 5 years	Female	Busia	Negative	Negative	37	yes	yes	no	no
PBC_142_2021-01-16_swab	< 5 years	Female	Busia	Negative	Negative	37	yes	yes	no	no
PBC_143_2021-01-25_plasma	< 5 years	Male	Busia	Negative	Negative	36.4	yes	yes	yes	no
PBC_143_2021-01-25_swab	< 5 years	Male	Busia	Negative	Negative	36.4	yes	yes	yes	no
PBC_147_2021-07-13_plasma	5-15 years	Female	Busia	Negative	Negative	36.8	yes	yes	yes	no
PBC_147_2021-07-13_swab	5-15 years	Female	Busia	Negative	Negative	36.8	yes	yes	yes	no
PBC_148_2021-03-01_plasma	5-15 years	Female	Busia	Negative	Negative	37.5	yes	no	no	no
PBC_148_2021-03-01_swab	5-15 years	Female	Busia	Negative	Negative	37.5	yes	no	no	no
PBC_150_2021-02-01_plasma	< 5 years	Male	Busia	Negative	Negative	38.5	yes	yes	no	no
PBC_150_2021-03-05_plasma	< 5 years	Male	Busia	Negative	Negative	37.3	yes	no	no	no
PBC_150_2021-03-05_swab	< 5 years	Male	Busia	Negative	Negative	37.3	yes	no	no	no
PBC_156_2021-02-28_plasma	< 5 years	Female	Busia	Negative	Negative	37.4	yes	yes	cannot assess	no
PBC_156_2021-02-28_swab	< 5 years	Female	Busia	Negative	Negative	37.4	yes	yes	cannot assess	no
PBC_157_2020-12-21_plasma	< 5 years	Female	Busia	Negative	Negative	38.8	yes	yes	no	no
PBC_164_2021-08-17_plasma	< 5 years	Female	Busia	Negative	Positive	36.3	yes	no	no	no
PBC_164_2021-08-17_swab	< 5 years	Female	Busia	Negative	Positive	36.3	yes	no	no	no
PBC_165_2021-01-10_plasma	< 5 years	Male	Busia	Negative	Negative	36.6	yes	yes	no	no
PBC_165_2021-01-10_swab	< 5 years	Male	Busia	Negative	Negative	36.6	yes	yes	no	no
PBC_165_2021-03-20_plasma	< 5 years	Male	Busia	Negative	Negative	37.1	yes	yes	no	no
PBC_165_2021-03-20_swab	< 5 years	Male	Busia	Negative	Negative	37.1	yes	yes	no	no
PBC_165_2021-03-28_plasma	< 5 years	Male	Busia	Negative	Negative	38.3	yes	yes	no	no
PBC_165_2021-05-07_plasma	< 5 years	Male	Busia	Negative	Negative	36.4	yes	no	cannot assess	no
PBC_165_2021-05-07_swab	< 5 years	Male	Busia	Negative	Negative	36.4	yes	no	cannot assess	no
PBC_165_2021-08-23_plasma	< 5 years	Male	Busia	Negative	Negative	37.2	yes	yes	no	no
PBC_165_2021-08-23_swab	< 5 years	Male	Busia	Negative	Negative	37.2	yes	yes	no	no
PBC_170_2021-08-13_swab	< 5 years	Female	Busia	Negative	Positive	38	yes	no	no	no
PBC_171_2021-03-30_plasma	< 5 years	Female	Busia	Negative	Negative	38.1	yes	yes	no	yes
PBC_171_2021-03-30_swab	< 5 years	Female	Busia	Negative	Negative	38.1	yes	yes	no	yes
PBC_172_2021-01-26_plasma	< 5 years	Male	Busia	Negative	Negative	37.1	yes	yes	cannot assess	no
PBC_172_2021-01-26_swab	< 5 years	Male	Busia	Negative	Negative	37.1	yes	yes	cannot assess	no
PBC_172_2021-06-29_plasma	< 5 years	Male	Busia	Negative	Negative	38.1	yes	yes	no	no
PBC_172_2021-06-29_swab	< 5 years	Male	Busia	Negative	Negative	38.1	yes	yes	no	no
PBC_172_2021-08-16_plasma	< 5 years	Male	Busia	Negative	Negative	37.9	yes	no	no	no
PBC_172_2021-08-16_swab	< 5 years	Male	Busia	Negative	Negative	37.9	yes	no	no	no
PBC_175_2020-12-26_plasma	5-15 years	Female	Busia	Negative	Negative	36.9	yes	yes	no	no
PBC_175_2021-01-26_plasma	5-15 years	Female	Busia	Negative	Negative	37.2	yes	no	yes	no
PBC_175_2021-01-26_swab	5-15 years	Female	Busia	Negative	Negative	37.2	yes	no	yes	no
PBC_177_2021-08-05_plasma	5-15 years	Female	Busia	Negative	Positive	37.4	yes	no	no	yes
PBC_177_2021-08-05_swab	5-15 years	Female	Busia	Negative	Positive	37.4	yes	no	no	yes
PBC_178_2021-01-27_plasma	< 5 years	Female	Busia	Negative	Negative	37.3	yes	yes	no	no
PBC_178_2021-01-27_swab	< 5 years	Female	Busia	Negative	Negative	37.3	yes	yes	no	no
PBC_178_2021-03-13_plasma	< 5 years	Female	Busia	Negative	Negative	37.2	yes	yes	no	no
PBC_178_2021-03-13_swab	< 5 years	Female	Busia	Negative	Negative	37.2	yes	yes	no	no
PBC_178_2021-07-08_plasma	< 5 years	Female	Busia	Negative	Negative	39.1	yes	yes	no	no
PBC_178_2021-07-08_swab	< 5 years	Female	Busia	Negative	Negative	39.1	yes	yes	no	no
PBC_179_2021-04-09_plasma	< 5 years	Male	Busia	Negative	Negative	38.8	yes	yes	cannot assess	no
PBC_179_2021-04-09_swab	< 5 years	Male	Busia	Negative	Negative	38.8	yes	yes	cannot assess	no
PBC_179_2021-07-05_plasma	< 5 years	Male	Busia	Negative	Positive	36.8	yes	yes	no	no
PBC_179_2021-07-05_swab	< 5 years	Male	Busia	Negative	Positive	36.8	yes	yes	no	no
PBC_184_2021-02-16_plasma	16 years or older	Female	Busia	Negative	Negative	37.4	yes	no	yes	no
PBC_184_2021-02-16_swab	16 years or older	Female	Busia	Negative	Negative	37.4	yes	no	yes	no
PBC_188_2021-03-08_plasma	< 5 years	Male	Busia	Negative	Negative	37.2	yes	yes	no	no
PBC_188_2021-03-08_swab	< 5 years	Male	Busia	Negative	Negative	37.2	yes	yes	no	no
PBC_189_2021-02-10_plasma	16 years or older	Female	Busia	Negative	Positive	37.3	yes	no	no	no
PBC_189_2021-02-10_swab	16 years or older	Female	Busia	Negative	Positive	37.3	yes	no	no	no
PBC_189_2021-04-04_swab	16 years or older	Female	Busia	Negative	Negative	37.2	yes	no	yes	yes
PBC_189_2021-08-09_plasma	16 years or older	Female	Busia	Negative	Negative	36.9	yes	no	no	yes
PBC_189_2021-08-09_swab	16 years or older	Female	Busia	Negative	Negative	36.9	yes	no	no	yes
PBC_192_2021-03-17_plasma	< 5 years	Female	Busia	Negative	Negative	37.8	yes	no	no	no
PBC_192_2021-03-17_swab	< 5 years	Female	Busia	Negative	Negative	37.8	yes	no	no	no
PBC_197_2020-12-26_plasma	< 5 years	Female	Busia	Negative	Negative	38.6	yes	yes	no	no
PBC_197_2020-12-26_swab	< 5 years	Female	Busia	Negative	Negative	38.6	yes	yes	no	no
PBC_202_2021-02-20_plasma	16 years or older	Female	Busia	Negative	Negative	37.3	yes	no	no	no
PBC_202_2021-02-20_swab	16 years or older	Female	Busia	Negative	Negative	37.3	yes	no	no	no
PBC_202_2021-05-09_plasma	16 years or older	Female	Busia	Negative	Negative	36.6	yes	yes	yes	no
PBC_202_2021-05-09_swab	16 years or older	Female	Busia	Negative	Negative	36.6	yes	yes	yes	no
PBC_213_2021-06-12_swab	< 5 years	Male	Tororo	Negative	Negative	37.6	yes	yes	no	no
PBC_216_2021-07-24_plasma	16 years or older	Female	Tororo	Negative	Negative	37	yes	yes	yes	no
PBC_216_2021-07-24_swab	16 years or older	Female	Tororo	Negative	Negative	37	yes	yes	yes	no
PBC_220_2021-01-27_plasma	< 5 years	Female	Tororo	Negative	Positive	36.6	yes	no	no	no
PBC_220_2021-01-27_swab	< 5 years	Female	Tororo	Negative	Positive	36.6	yes	no	no	no
PBC_221_2020-12-13_plasma	< 5 years	Female	Tororo	Negative	Positive	36.4	yes	yes	cannot assess	no
PBC_225_2021-02-22_plasma	< 5 years	Female	Tororo	Negative	Negative	37.3	yes	yes	no	no
PBC_225_2021-02-22_swab	< 5 years	Female	Tororo	Negative	Negative	37.3	yes	yes	no	no
PBC_225_2021-03-28_plasma	< 5 years	Female	Tororo	Negative	Positive	38.1	yes	yes	no	no
PBC_225_2021-03-28_swab	< 5 years	Female	Tororo	Negative	Positive	38.1	yes	yes	no	no
PBC_227_2020-12-25_plasma	16 years or older	Female	Tororo	Negative	Negative	38.1	yes	no	no	no
PBC_227_2020-12-25_swab	16 years or older	Female	Tororo	Negative	Negative	38.1	yes	no	no	no
PBC_231_2021-05-17_plasma	16 years or older	Male	Tororo	Negative	Negative	36.7	yes	yes	no	no
PBC_231_2021-05-17_swab	16 years or older	Male	Tororo	Negative	Negative	36.7	yes	yes	no	no
PBC_233_2021-07-14_plasma	5-15 years	Male	Tororo	Negative	Negative	38.5	yes	yes	yes	no
PBC_233_2021-07-14_swab	5-15 years	Male	Tororo	Negative	Negative	38.5	yes	yes	yes	no
PBC_235_2021-06-14_plasma	< 5 years	Female	Tororo	Negative	Negative	37.5	yes	yes	no	no
PBC_235_2021-06-14_swab	< 5 years	Female	Tororo	Negative	Negative	37.5	yes	yes	no	no
PBC_246_2021-07-25_plasma	16 years or older	Female	Tororo	Negative	Positive	38.3	yes	yes	yes	yes
PBC_246_2021-07-25_swab	16 years or older	Female	Tororo	Negative	Positive	38.3	yes	yes	yes	yes
PBC_248_2020-12-11_plasma	5-15 years	Male	Tororo	Negative	Negative	36.4	yes	yes	no	no
PBC_248_2021-02-26_plasma	5-15 years	Male	Tororo	Negative	Negative	35.4	yes	yes	no	no
PBC_248_2021-02-26_swab	5-15 years	Male	Tororo	Negative	Negative	35.4	yes	yes	no	no
PBC_249_2021-01-29_plasma	< 5 years	Female	Tororo	Negative	Negative	38	yes	yes	no	no
PBC_249_2021-01-29_swab	< 5 years	Female	Tororo	Negative	Negative	38	yes	yes	no	no
PBC_260_2021-06-27_plasma	5-15 years	Female	Tororo	Negative	Positive	37.2	yes	yes	yes	yes
PBC_260_2021-06-27_swab	5-15 years	Female	Tororo	Negative	Positive	37.2	yes	yes	yes	yes
PBC_261_2021-07-02_plasma	< 5 years	Male	Tororo	Negative	Negative	37.2	yes	yes	no	no
PBC_261_2021-07-02_swab	< 5 years	Male	Tororo	Negative	Negative	37.2	yes	yes	no	no
PBC_262_2021-01-28_plasma	< 5 years	Female	Tororo	Negative	Positive	36.8	yes	no	no	no
PBC_262_2021-01-28_swab	< 5 years	Female	Tororo	Negative	Positive	36.8	yes	no	no	no
PBC_264_2021-05-17_plasma	16 years or older	Male	Tororo	Negative	Positive	37.4	yes	yes	no	no
PBC_264_2021-05-17_swab	16 years or older	Male	Tororo	Negative	Positive	37.4	yes	yes	no	no
PBC_265_2021-06-16_plasma	16 years or older	Female	Tororo	Negative	Negative	37.1	yes	yes	yes	no
PBC_265_2021-06-16_swab	16 years or older	Female	Tororo	Negative	Negative	37.1	yes	yes	yes	no
PBC_282_2021-06-03_plasma	16 years or older	Male	Tororo	Negative	Negative	37	yes	yes	yes	no
PBC_282_2021-06-03_swab	16 years or older	Male	Tororo	Negative	Negative	37	yes	yes	yes	no
PBC_287_2021-06-04_plasma	16 years or older	Male	Tororo	Negative	Negative	36.7	yes	no	no	yes
PBC_287_2021-06-04_swab	16 years or older	Male	Tororo	Negative	Negative	36.7	yes	no	no	yes
PBC_288_2021-04-17_plasma	16 years or older	Female	Tororo	Negative	Negative	37.5	yes	yes	no	yes
PBC_288_2021-04-17_swab	16 years or older	Female	Tororo	Negative	Negative	37.5	yes	yes	no	yes
PBC_290_2020-12-24_plasma	5-15 years	Male	Tororo	Negative	Negative	37	yes	yes	no	no
PBC_291_2020-12-29_plasma	< 5 years	Female	Tororo	Negative	Positive	37.8	yes	yes	no	no
PBC_291_2020-12-29_swab	< 5 years	Female	Tororo	Negative	Positive	37.8	yes	yes	no	no
PBC_300_2021-06-26_plasma	16 years or older	Male	Tororo	Negative	Negative	35.8	yes	no	yes	yes
PBC_300_2021-06-26_swab	16 years or older	Male	Tororo	Negative	Negative	35.8	yes	no	yes	yes
PBC_300_2021-08-26_plasma	16 years or older	Male	Tororo	Negative	Negative	36.1	yes	no	yes	yes
PBC_300_2021-08-26_swab	16 years or older	Male	Tororo	Negative	Negative	36.1	yes	no	yes	yes
PBC_301_2020-12-25_plasma	16 years or older	Female	Tororo	Negative	Negative	35.4	yes	yes	no	no
PBC_301_2020-12-25_swab	16 years or older	Female	Tororo	Negative	Negative	35.4	yes	yes	no	no
PBC_301_2021-05-21_plasma	16 years or older	Female	Tororo	Negative	Negative	38.9	yes	yes	no	no
PBC_301_2021-05-21_swab	16 years or older	Female	Tororo	Negative	Negative	38.9	yes	yes	no	no
PBC_305_2020-12-23_swab	< 5 years	Male	Tororo	Negative	Negative	35.4	yes	yes	no	no
PBC_329_2021-02-15_plasma	5-15 years	Female	Tororo	Negative	Positive	36.8	yes	yes	no	no
PBC_329_2021-02-15_swab	5-15 years	Female	Tororo	Negative	Positive	36.8	yes	yes	no	no
PBC_331_2021-01-02_plasma	< 5 years	Female	Tororo	Negative	Positive	37.1	yes	yes	no	no
PBC_331_2021-01-02_swab	< 5 years	Female	Tororo	Negative	Positive	37.1	yes	yes	no	no
PBC_332_2021-03-11_plasma	< 5 years	Male	Tororo	Negative	Negative	37.9	yes	no	cannot assess	no
PBC_332_2021-03-11_swab	< 5 years	Male	Tororo	Negative	Negative	37.9	yes	no	cannot assess	no
PBC_332_2021-05-09_plasma	< 5 years	Male	Tororo	Negative	Positive	39.1	yes	no	no	no
PBC_332_2021-05-09_swab	< 5 years	Male	Tororo	Negative	Positive	39.1	yes	no	no	no
PBC_332_2021-05-10_plasma	< 5 years	Male	Tororo	Negative	Negative	37.6	yes	no	cannot assess	no
PBC_332_2021-05-10_swab	< 5 years	Male	Tororo	Negative	Negative	37.6	yes	no	cannot assess	no
PBC_332_2021-05-18_plasma	< 5 years	Male	Tororo	Negative	Negative	37.3	yes	yes	no	no
PBC_332_2021-05-18_swab	< 5 years	Male	Tororo	Negative	Negative	37.3	yes	yes	no	no
PBC_332_2021-06-30_plasma	< 5 years	Male	Tororo	Negative	Positive	37.3	yes	no	no	no
PBC_332_2021-06-30_swab	< 5 years	Male	Tororo	Negative	Positive	37.3	yes	no	no	no
PBC_347_2021-07-20_plasma	< 5 years	Male	Tororo	Negative	Negative	38	yes	yes	no	no
PBC_347_2021-07-20_swab	< 5 years	Male	Tororo	Negative	Negative	38	yes	yes	no	no
PBC_348_2021-06-04_plasma	< 5 years	Male	Tororo	Negative	Negative	37.5	yes	yes	no	no
PBC_348_2021-06-04_swab	< 5 years	Male	Tororo	Negative	Negative	37.5	yes	yes	no	no
PBC_353_2021-08-08_plasma	5-15 years	Male	Tororo	Negative	Positive	36.7	yes	yes	yes	no
PBC_353_2021-08-08_swab	5-15 years	Male	Tororo	Negative	Positive	36.7	yes	yes	yes	no
PBC_365_2021-07-12_plasma	< 5 years	Male	Tororo	Negative	Negative	37.4	yes	yes	no	no
PBC_365_2021-07-12_swab	< 5 years	Male	Tororo	Negative	Negative	37.4	yes	yes	no	no
PBC_369_2021-02-27_plasma	5-15 years	Male	Tororo	Negative	Negative	38.3	yes	yes	yes	no
PBC_369_2021-02-27_swab	5-15 years	Male	Tororo	Negative	Negative	38.3	yes	yes	yes	no
PBC_383_2021-04-26_plasma	5-15 years	Female	Tororo	Negative	Negative	36.7	yes	no	yes	no
PBC_383_2021-04-26_swab	5-15 years	Female	Tororo	Negative	Negative	36.7	yes	no	yes	no
PBC_386_2021-01-03_plasma	< 5 years	Female	Tororo	Negative	Negative	36.9	yes	yes	no	no
PBC_386_2021-01-03_swab	< 5 years	Female	Tororo	Negative	Negative	36.9	yes	yes	no	no
PBC_386_2021-03-18_plasma	< 5 years	Female	Tororo	Negative	Positive	36.3	yes	yes	no	no
PBC_386_2021-03-18_swab	< 5 years	Female	Tororo	Negative	Positive	36.3	yes	yes	no	no
PBC_386_2021-06-26_plasma	< 5 years	Female	Tororo	Negative	Positive	37.9	yes	yes	no	no
PBC_386_2021-06-26_swab	< 5 years	Female	Tororo	Negative	Positive	37.9	yes	yes	no	no
PBC_394_2021-06-23_plasma	16 years or older	Female	Tororo	Negative	Positive	37.1	yes	no	yes	no
PBC_394_2021-06-23_swab	16 years or older	Female	Tororo	Negative	Positive	37.1	yes	no	yes	no
PBC_396_2021-07-18_plasma	< 5 years	Male	Tororo	Negative	Positive	38.4	yes	no	no	no
PBC_396_2021-07-18_swab	< 5 years	Male	Tororo	Negative	Positive	38.4	yes	no	no	no
PBC_398_2021-01-05_plasma	< 5 years	Female	Tororo	Negative	Negative	37.6	yes	yes	no	no
PBC_398_2021-01-05_swab	< 5 years	Female	Tororo	Negative	Negative	37.6	yes	yes	no	no
PBC_398_2021-05-01_plasma	< 5 years	Female	Tororo	Negative	Negative	36.3	yes	yes	no	no
PBC_398_2021-05-01_swab	< 5 years	Female	Tororo	Negative	Negative	36.3	yes	yes	no	no
PBC_399_2021-05-27_plasma	< 5 years	Female	Tororo	Negative	Positive	35.5	yes	yes	no	no
PBC_399_2021-05-27_swab	< 5 years	Female	Tororo	Negative	Positive	35.5	yes	yes	no	no
PBC_401_2021-01-19_plasma	16 years or older	Female	Tororo	Negative	Positive	37.4	yes	no	yes	no
PBC_401_2021-01-19_swab	16 years or older	Female	Tororo	Negative	Positive	37.4	yes	no	yes	no
PBC_403_2021-01-25_plasma	< 5 years	Female	Tororo	Negative	Negative	37.1	yes	no	yes	no
PBC_403_2021-01-25_swab	< 5 years	Female	Tororo	Negative	Negative	37.1	yes	no	yes	no
PBC_404_2021-04-14_plasma	< 5 years	Male	Tororo	Negative	Negative	37.1	yes	yes	no	no
PBC_404_2021-04-14_swab	< 5 years	Male	Tororo	Negative	Negative	37.1	yes	yes	no	no
PBC_404_2021-06-02_plasma	< 5 years	Male	Tororo	Negative	Negative	39.1	yes	yes	no	no
PBC_404_2021-06-02_swab	< 5 years	Male	Tororo	Negative	Negative	39.1	yes	yes	no	no
PBC_404_2021-07-19_swab	< 5 years	Male	Tororo	Negative	Negative	36.5	yes	yes	no	no
PBC_405_2021-03-23_plasma	16 years or older	Female	Tororo	Negative	Negative	37.3	yes	no	yes	yes
PBC_405_2021-03-23_swab	16 years or older	Female	Tororo	Negative	Negative	37.3	yes	no	yes	yes
PBC_408_2021-01-20_plasma	5-15 years	Female	Tororo	Negative	Negative	36.6	yes	no	no	no
PBC_408_2021-01-20_swab	5-15 years	Female	Tororo	Negative	Negative	36.6	yes	no	no	no
PBC_409_2021-06-25_swab	< 5 years	Male	Tororo	Negative	Negative	35.9	yes	yes	no	no
PBC_413_2021-03-04_plasma	16 years or older	Female	Tororo	Negative	Negative	37.6	yes	yes	yes	yes
PBC_413_2021-03-04_swab	16 years or older	Female	Tororo	Negative	Negative	37.6	yes	yes	yes	yes
PBC_413_2021-06-12_plasma	16 years or older	Female	Tororo	Negative	Negative	37.4	yes	no	yes	no
PBC_414_2021-07-01_swab	< 5 years	Female	Tororo	Negative	Positive	36.8	yes	no	no	no
PBC_415_2021-06-04_plasma	< 5 years	Male	Tororo	Negative	Negative	37.3	yes	no	no	no
PBC_421_2020-12-10_plasma	< 5 years	Female	Tororo	Negative	Negative	36.3	yes	no	no	no
PBC_421_2021-01-15_plasma	< 5 years	Female	Tororo	Negative	Negative	36.4	yes	yes	no	no
PBC_421_2021-01-15_swab	< 5 years	Female	Tororo	Negative	Negative	36.4	yes	yes	no	no
PBC_421_2021-03-22_plasma	< 5 years	Female	Tororo	Negative	Negative	35.6	yes	yes	no	no
PBC_421_2021-03-22_swab	< 5 years	Female	Tororo	Negative	Negative	35.6	yes	yes	no	no
PBC_421_2021-04-29_plasma	< 5 years	Female	Tororo	Negative	Negative	36.1	yes	yes	no	no
PBC_421_2021-04-29_swab	< 5 years	Female	Tororo	Negative	Negative	36.1	yes	yes	no	no
PBC_421_2021-08-25_plasma	< 5 years	Female	Tororo	Negative	Negative	36.6	yes	yes	no	no
PBC_421_2021-08-25_swab	< 5 years	Female	Tororo	Negative	Negative	36.6	yes	yes	no	no
PBC_422_2021-02-28_plasma	16 years or older	Male	Tororo	Negative	Negative	37.4	yes	yes	yes	no
PBC_422_2021-02-28_swab	16 years or older	Male	Tororo	Negative	Negative	37.4	yes	yes	yes	no
PBC_423_2021-05-14_plasma	16 years or older	Female	Tororo	Negative	Negative	37.3	yes	no	yes	no
PBC_423_2021-05-14_swab	16 years or older	Female	Tororo	Negative	Negative	37.3	yes	no	yes	no
PBC_423_2021-05-23_plasma	16 years or older	Female	Tororo	Negative	Positive	37.7	yes	no	no	no
PBC_423_2021-05-23_swab	16 years or older	Female	Tororo	Negative	Positive	37.7	yes	no	no	no
PBC_425_2021-01-25_plasma	< 5 years	Female	Tororo	Negative	Negative	37	yes	yes	no	no
PBC_425_2021-01-25_swab	< 5 years	Female	Tororo	Negative	Negative	37	yes	yes	no	no
PBC_426_2021-05-03_plasma	< 5 years	Male	Tororo	Negative	Negative	38.2	yes	yes	no	no
PBC_426_2021-05-03_swab	< 5 years	Male	Tororo	Negative	Negative	38.2	yes	yes	no	no
PBC_436_2020-12-28_plasma	< 5 years	Male	Tororo	Negative	Negative	36.7	yes	no	no	no
PBC_436_2020-12-28_swab	< 5 years	Male	Tororo	Negative	Negative	36.7	yes	no	no	no
PBC_438_2021-01-06_plasma	16 years or older	Female	Tororo	Negative	Negative	36.5	yes	yes	yes	yes
PBC_441_2021-01-03_plasma	5-15 years	Female	Tororo	Negative	Positive	36.4	yes	yes	no	no
PBC_442_2021-06-04_plasma	< 5 years	Male	Tororo	Negative	Negative	37.2	yes	yes	no	no
PBC_442_2021-06-04_swab	< 5 years	Male	Tororo	Negative	Negative	37.2	yes	yes	no	no
PBC_443_2021-01-06_plasma	< 5 years	Female	Tororo	Negative	Negative	36.6	yes	yes	no	no
PBC_443_2021-04-15_plasma	< 5 years	Female	Tororo	Negative	Positive	37.5	yes	yes	no	no
PBC_443_2021-04-15_swab	< 5 years	Female	Tororo	Negative	Positive	37.5	yes	yes	no	no
PBC_443_2021-05-26_plasma	< 5 years	Female	Tororo	Negative	Negative	38.3	yes	yes	no	no
PBC_443_2021-05-26_swab	< 5 years	Female	Tororo	Negative	Negative	38.3	yes	yes	no	no
PBC_445_2021-03-03_plasma	16 years or older	Female	Tororo	Negative	Negative	36.9	yes	no	yes	no
PBC_445_2021-03-03_swab	16 years or older	Female	Tororo	Negative	Negative	36.9	yes	no	yes	no
PBC_449_2021-06-13_plasma	< 5 years	Male	Tororo	Negative	Positive	36.9	yes	no	yes	no
PBC_449_2021-06-13_swab	< 5 years	Male	Tororo	Negative	Positive	36.9	yes	no	yes	no
PBC_450_2021-07-11_swab	< 5 years	Female	Tororo	Negative	Positive	36.6	yes	yes	no	no
PBC_454_2021-04-16_plasma	5-15 years	Female	Busia	BS not done	Positive	36.7	no	no	no	no
PBC_454_2021-04-16_swab	5-15 years	Female	Busia	BS not done	Positive	36.7	no	no	no	no
PBC_455_2021-04-24_plasma	5-15 years	Male	Busia	BS not done	Positive	36.6	no	no	no	no
PBC_455_2021-04-24_swab	5-15 years	Male	Busia	BS not done	Positive	36.6	no	no	no	no
PBC_458_2021-01-08_plasma	16 years or older	Male	Busia	Negative	Negative	36.9	yes	no	no	no
PBC_458_2021-01-08_swab	16 years or older	Male	Busia	Negative	Negative	36.9	yes	no	no	no
PBC_458_2021-07-01_plasma	16 years or older	Male	Busia	BS not done	(Missing)	36.7	no	no	no	yes
PBC_458_2021-07-01_swab	16 years or older	Male	Busia	BS not done	(Missing)	36.7	no	no	no	yes
PBC_459_2021-04-08_plasma	16 years or older	Female	Busia	Negative	Positive	37.2	yes	no	yes	yes
PBC_459_2021-04-08_swab	16 years or older	Female	Busia	Negative	Positive	37.2	yes	no	yes	yes
PBC_460_2021-01-14_plasma	5-15 years	Male	Busia	Negative	Positive	36.8	yes	yes	no	no
PBC_460_2021-01-14_swab	5-15 years	Male	Busia	Negative	Positive	36.8	yes	yes	no	no
PBC_463_2021-03-25_plasma	< 5 years	Male	Busia	Negative	Negative	36.8	yes	no	no	no
PBC_463_2021-03-25_swab	< 5 years	Male	Busia	Negative	Negative	36.8	yes	no	no	no
PBC_463_2021-05-02_plasma	< 5 years	Male	Busia	Negative	Negative	37.6	yes	no	no	no
PBC_471_2021-03-30_plasma	16 years or older	Female	Tororo	Negative	Positive	37.4	yes	no	yes	no
PBC_471_2021-03-30_swab	16 years or older	Female	Tororo	Negative	Positive	37.4	yes	no	yes	no
PBC_471_2021-06-08_plasma	16 years or older	Female	Tororo	Negative	Positive	36.7	yes	yes	yes	no
PBC_471_2021-06-08_swab	16 years or older	Female	Tororo	Negative	Positive	36.7	yes	yes	yes	no
PBC_472_2021-06-03_plasma	< 5 years	Male	Tororo	Negative	Negative	39.2	yes	yes	no	no
PBC_472_2021-06-03_swab	< 5 years	Male	Tororo	Negative	Negative	39.2	yes	yes	no	no
PBC_480_2020-12-11_plasma	5-15 years	Female	Busia	Negative	Negative	37.4	yes	no	no	no
PBC_480_2020-12-11_swab	5-15 years	Female	Busia	Negative	Negative	37.4	yes	no	no	no
PBC_480_2021-01-29_plasma	5-15 years	Female	Busia	Negative	Negative	37.5	yes	no	no	yes
PBC_480_2021-01-29_swab	5-15 years	Female	Busia	Negative	Negative	37.5	yes	no	no	yes
PBC_480_2021-02-11_plasma	5-15 years	Female	Busia	Negative	Negative	37.3	yes	no	yes	no
PBC_480_2021-02-11_swab	5-15 years	Female	Busia	Negative	Negative	37.3	yes	no	yes	no
PBC_480_2021-03-04_plasma	5-15 years	Female	Busia	Negative	Negative	35.7	yes	no	no	no
PBC_480_2021-03-04_swab	5-15 years	Female	Busia	Negative	Negative	35.7	yes	no	no	no
PBC_481_2020-12-23_plasma	5-15 years	Male	Busia	Negative	Negative	37.1	yes	yes	no	no
PBC_483_2021-02-13_plasma	< 5 years	Male	Busia	Negative	Negative	36.7	yes	yes	no	no
PBC_483_2021-02-13_swab	< 5 years	Male	Busia	Negative	Negative	36.7	yes	yes	no	no
PBC_483_2021-03-05_plasma	< 5 years	Male	Busia	Negative	Negative	37.2	yes	yes	no	no
PBC_483_2021-03-05_swab	< 5 years	Male	Busia	Negative	Negative	37.2	yes	yes	no	no
PBC_483_2021-07-13_plasma	< 5 years	Male	Busia	Negative	Negative	37.7	yes	yes	no	no
PBC_483_2021-07-13_swab	< 5 years	Male	Busia	Negative	Negative	37.7	yes	yes	no	no
PBC_488_2021-06-02_plasma	16 years or older	Male	Tororo	Negative	Negative	36.9	yes	yes	no	no
PBC_488_2021-06-02_swab	16 years or older	Male	Tororo	Negative	Negative	36.9	yes	yes	no	no
PBC_489_2021-05-16_plasma	16 years or older	Female	Tororo	Negative	Negative	37.3	yes	no	no	no
PBC_489_2021-05-16_swab	16 years or older	Female	Tororo	Negative	Negative	37.3	yes	no	no	no
PBC_489_2021-07-29_plasma	16 years or older	Female	Tororo	Negative	Positive	36.8	yes	no	yes	no
PBC_489_2021-07-29_swab	16 years or older	Female	Tororo	Negative	Positive	36.8	yes	no	yes	no
PBC_491_2021-02-18_plasma	< 5 years	Male	Tororo	Negative	Negative	36	yes	no	no	no
PBC_491_2021-02-18_swab	< 5 years	Male	Tororo	Negative	Negative	36	yes	no	no	no
PBC_492_2021-01-23_plasma	16 years or older	Male	Tororo	Negative	Negative	37	yes	no	no	no
PBC_492_2021-01-23_swab	16 years or older	Male	Tororo	Negative	Negative	37	yes	no	no	no
PBC_493_2021-05-25_plasma	16 years or older	Female	Tororo	Negative	Negative	37.2	yes	yes	yes	no
PBC_493_2021-05-25_swab	16 years or older	Female	Tororo	Negative	Negative	37.2	yes	yes	yes	no
PBC_497_2021-01-14_plasma	< 5 years	Female	Tororo	Negative	Negative	36.1	yes	yes	no	no
PBC_497_2021-01-14_swab	< 5 years	Female	Tororo	Negative	Negative	36.1	yes	yes	no	no
PBC_497_2021-04-28_swab	< 5 years	Female	Tororo	Negative	Negative	37	yes	no	no	no
PBC_497_2021-07-19_plasma	< 5 years	Female	Tororo	Negative	Negative	37.2	yes	yes	no	no
PBC_497_2021-07-19_swab	< 5 years	Female	Tororo	Negative	Negative	37.2	yes	yes	no	no
PBC_498_2021-01-25_plasma	< 5 years	Female	Tororo	Negative	Negative	36.5	yes	yes	no	no
PBC_498_2021-01-25_swab	< 5 years	Female	Tororo	Negative	Negative	36.5	yes	yes	no	no
PBC_498_2021-04-23_swab	< 5 years	Female	Tororo	Negative	Negative	36.7	yes	no	no	no
PBC_498_2021-07-17_plasma	< 5 years	Female	Tororo	Negative	Negative	38.2	yes	yes	no	no
PBC_498_2021-07-17_swab	< 5 years	Female	Tororo	Negative	Negative	38.2	yes	yes	no	no
PBC_504_2021-07-05_plasma	< 5 years	Female	Tororo	Negative	Negative	36.9	yes	yes	no	no
PBC_504_2021-07-05_swab	< 5 years	Female	Tororo	Negative	Negative	36.9	yes	yes	no	no
PBC_505_2021-01-29_plasma	< 5 years	Male	Tororo	Negative	Negative	36.7	yes	yes	cannot assess	cannot assess
PBC_505_2021-01-29_swab	< 5 years	Male	Tororo	Negative	Negative	36.7	yes	yes	cannot assess	cannot assess
PBC_505_2021-03-04_plasma	< 5 years	Male	Tororo	Negative	Negative	37.9	yes	yes	cannot assess	cannot assess
PBC_505_2021-03-04_swab	< 5 years	Male	Tororo	Negative	Negative	37.9	yes	yes	cannot assess	cannot assess
PBC_505_2021-04-11_plasma	< 5 years	Male	Tororo	Negative	Negative	36.8	yes	yes	no	no
PBC_505_2021-04-11_swab	< 5 years	Male	Tororo	Negative	Negative	36.8	yes	yes	no	no
PBC_505_2021-05-20_plasma	< 5 years	Male	Tororo	Negative	Negative	38.6	yes	yes	no	no
PBC_505_2021-05-20_swab	< 5 years	Male	Tororo	Negative	Negative	38.6	yes	yes	no	no
PBC_505_2021-06-26_plasma	< 5 years	Male	Tororo	Negative	Negative	36.8	yes	yes	no	no
PBC_505_2021-06-26_swab	< 5 years	Male	Tororo	Negative	Negative	36.8	yes	yes	no	no
PBC_506_2021-02-10_plasma	5-15 years	Male	Busia	Negative	Negative	38	yes	no	no	no
PBC_506_2021-02-10_swab	5-15 years	Male	Busia	Negative	Negative	38	yes	no	no	no
PBC_506_2021-03-02_plasma	5-15 years	Male	Busia	Negative	Positive	37.9	yes	yes	yes	no
PBC_506_2021-03-02_swab	5-15 years	Male	Busia	Negative	Positive	37.9	yes	yes	yes	no
PBC_507_2021-03-23_plasma	5-15 years	Male	Busia	Negative	Negative	36.9	yes	no	no	no
PBC_507_2021-03-23_swab	5-15 years	Male	Busia	Negative	Negative	36.9	yes	no	no	no
PBC_509_2021-01-11_plasma	16 years or older	Female	Tororo	Negative	Positive	36.9	yes	no	no	no
PBC_509_2021-01-11_swab	16 years or older	Female	Tororo	Negative	Positive	36.9	yes	no	no	no
PBC_509_2021-07-03_plasma	16 years or older	Female	Tororo	Negative	Positive	36.3	yes	no	yes	no
PBC_509_2021-07-03_swab	16 years or older	Female	Tororo	Negative	Positive	36.3	yes	no	yes	no
PBC_511_2021-01-18_plasma	16 years or older	Female	Tororo	Negative	Negative	37.6	yes	no	yes	no
PBC_511_2021-01-18_swab	16 years or older	Female	Tororo	Negative	Negative	37.6	yes	no	yes	no
PBC_513_2021-03-02_plasma	5-15 years	Female	Tororo	Negative	Negative	38	yes	yes	no	no
PBC_513_2021-03-02_swab	5-15 years	Female	Tororo	Negative	Negative	38	yes	yes	no	no
PBC_513_2021-04-27_plasma	5-15 years	Female	Tororo	Negative	Negative	37.2	yes	yes	no	no
PBC_513_2021-04-27_swab	5-15 years	Female	Tororo	Negative	Negative	37.2	yes	yes	no	no
PBC_515_2021-02-16_plasma	< 5 years	Female	Tororo	Negative	Negative	37.5	yes	yes	no	no
PBC_515_2021-02-16_swab	< 5 years	Female	Tororo	Negative	Negative	37.5	yes	yes	no	no
PBC_515_2021-08-22_plasma	< 5 years	Female	Tororo	Negative	Negative	38.2	yes	yes	no	no
PBC_515_2021-08-22_swab	< 5 years	Female	Tororo	Negative	Negative	38.2	yes	yes	no	no
PBC_517_2021-08-12_plasma	16 years or older	Female	Tororo	Negative	Negative	37.1	yes	no	yes	yes
PBC_517_2021-08-12_swab	16 years or older	Female	Tororo	Negative	Negative	37.1	yes	no	yes	yes
PBC_519_2021-08-12_plasma	5-15 years	Female	Tororo	Negative	Positive	35.4	yes	no	no	no
PBC_519_2021-08-12_swab	5-15 years	Female	Tororo	Negative	Positive	35.4	yes	no	no	no
PBC_522_2021-01-26_plasma	< 5 years	Female	Tororo	Negative	Negative	38.9	yes	yes	cannot assess	cannot assess
PBC_522_2021-01-26_swab	< 5 years	Female	Tororo	Negative	Negative	38.9	yes	yes	cannot assess	cannot assess
PBC_529_2021-06-28_plasma	< 5 years	Male	Tororo	Negative	Negative	37.3	yes	yes	no	no
PBC_529_2021-06-28_swab	< 5 years	Male	Tororo	Negative	Negative	37.3	yes	yes	no	no
PBC_530_2021-07-11_plasma	16 years or older	Male	Tororo	Negative	Negative	36.7	yes	no	yes	yes
PBC_530_2021-07-11_swab	16 years or older	Male	Tororo	Negative	Negative	36.7	yes	no	yes	yes
PBC_534_2021-02-05_plasma	< 5 years	Male	Tororo	Negative	Negative	38	yes	yes	cannot assess	cannot assess
PBC_534_2021-02-05_swab	< 5 years	Male	Tororo	Negative	Negative	38	yes	yes	cannot assess	cannot assess
PBC_537_2021-01-29_plasma	16 years or older	Female	Tororo	Negative	Negative	37	yes	no	yes	no
PBC_537_2021-01-29_swab	16 years or older	Female	Tororo	Negative	Negative	37	yes	no	yes	no
PBC_538_2021-01-20_plasma	5-15 years	Female	Tororo	Negative	Negative	38.8	yes	no	no	no
PBC_538_2021-01-20_swab	5-15 years	Female	Tororo	Negative	Negative	38.8	yes	no	no	no
PBC_541_2021-05-23_plasma	< 5 years	Male	Tororo	Negative	Negative	38.1	yes	no	no	no
PBC_541_2021-05-23_swab	< 5 years	Male	Tororo	Negative	Negative	38.1	yes	no	no	no
PBC_542_2021-02-22_plasma	< 5 years	Female	Tororo	Negative	Negative	38	yes	no	no	yes
PBC_542_2021-02-22_swab	< 5 years	Female	Tororo	Negative	Negative	38	yes	no	no	yes
PBC_542_2021-04-18_plasma	< 5 years	Female	Tororo	Negative	Negative	36.5	yes	no	no	no
PBC_542_2021-04-18_swab	< 5 years	Female	Tororo	Negative	Negative	36.5	yes	no	no	no
PBC_543_2021-06-03_plasma	16 years or older	Female	Tororo	Negative	Negative	36.9	yes	no	no	yes
PBC_543_2021-06-03_swab	16 years or older	Female	Tororo	Negative	Negative	36.9	yes	no	no	yes
PBC_543_2021-08-24_plasma	16 years or older	Female	Tororo	Negative	Negative	36	yes	no	no	yes
PBC_543_2021-08-24_swab	16 years or older	Female	Tororo	Negative	Negative	36	yes	no	no	yes
PBC_544_2021-03-21_plasma	5-15 years	Male	Tororo	Negative	Negative	36.1	yes	yes	no	no
PBC_544_2021-03-21_swab	5-15 years	Male	Tororo	Negative	Negative	36.1	yes	yes	no	no
PBC_544_2021-06-19_plasma	5-15 years	Male	Tororo	Negative	Positive	36.6	yes	no	yes	no
PBC_544_2021-06-19_swab	5-15 years	Male	Tororo	Negative	Positive	36.6	yes	no	yes	no
PBC_547_2021-02-07_plasma	< 5 years	Male	Tororo	Negative	Negative	37.5	yes	yes	no	no
PBC_547_2021-02-07_swab	< 5 years	Male	Tororo	Negative	Negative	37.5	yes	yes	no	no
PBC_554_2021-06-04_swab	< 5 years	Female	Tororo	Negative	Negative	37	yes	yes	no	no
PBC_554_2021-07-15_plasma	< 5 years	Female	Tororo	Negative	Negative	37.4	yes	yes	yes	yes
PBC_554_2021-07-15_swab	< 5 years	Female	Tororo	Negative	Negative	37.4	yes	yes	yes	yes
PBC_555_2021-02-01_plasma	< 5 years	Female	Tororo	Negative	Negative	37.3	yes	yes	no	no
PBC_555_2021-02-01_swab	< 5 years	Female	Tororo	Negative	Negative	37.3	yes	yes	no	no
PBC_555_2021-02-05_plasma	< 5 years	Female	Tororo	Negative	Negative	36.5	yes	yes	no	no
PBC_555_2021-02-05_swab	< 5 years	Female	Tororo	Negative	Negative	36.5	yes	yes	no	no
PBC_555_2021-06-10_plasma	< 5 years	Female	Tororo	Negative	Negative	37.6	yes	yes	no	no
PBC_555_2021-06-10_swab	< 5 years	Female	Tororo	Negative	Negative	37.6	yes	yes	no	no
PBC_556_2021-05-23_plasma	16 years or older	Male	Tororo	Negative	Negative	37	yes	no	no	yes
PBC_556_2021-05-23_swab	16 years or older	Male	Tororo	Negative	Negative	37	yes	no	no	yes
PBC_558_2021-02-16_plasma	16 years or older	Female	Tororo	Negative	Negative	37.7	yes	no	yes	no
PBC_558_2021-02-16_swab	16 years or older	Female	Tororo	Negative	Negative	37.7	yes	no	yes	no
PBC_560_2021-01-26_plasma	< 5 years	Male	Tororo	Negative	Negative	37.2	yes	yes	no	no
PBC_560_2021-01-26_swab	< 5 years	Male	Tororo	Negative	Negative	37.2	yes	yes	no	no
PBC_561_2021-03-14_plasma	< 5 years	Male	Tororo	Negative	Negative	38.2	yes	yes	no	no
PBC_561_2021-03-14_swab	< 5 years	Male	Tororo	Negative	Negative	38.2	yes	yes	no	no
PBC_561_2021-04-29_plasma	< 5 years	Male	Tororo	Negative	Positive	37.4	yes	no	no	no
PBC_561_2021-04-29_swab	< 5 years	Male	Tororo	Negative	Positive	37.4	yes	no	no	no
PBC_566_2021-07-07_swab	< 5 years	Female	Tororo	Negative	Negative	38.6	yes	yes	no	no
PBC_567_2021-04-02_plasma	< 5 years	Male	Tororo	Negative	Negative	37.4	yes	yes	no	no
PBC_567_2021-04-02_swab	< 5 years	Male	Tororo	Negative	Negative	37.4	yes	yes	no	no
PBC_570_2021-02-13_plasma	16 years or older	Female	Tororo	Negative	Negative	37.2	yes	no	yes	no
PBC_570_2021-02-13_swab	16 years or older	Female	Tororo	Negative	Negative	37.2	yes	no	yes	no
PBC_573_2021-07-04_plasma	< 5 years	Male	Tororo	Negative	Negative	36.9	yes	yes	no	no
PBC_573_2021-07-04_swab	< 5 years	Male	Tororo	Negative	Negative	36.9	yes	yes	no	no
PBC_574_2021-02-05_plasma	< 5 years	Female	Tororo	Negative	Negative	37.5	yes	yes	no	no
PBC_574_2021-02-05_swab	< 5 years	Female	Tororo	Negative	Negative	37.5	yes	yes	no	no
PBC_574_2021-03-10_plasma	< 5 years	Female	Tororo	Negative	Negative	37.9	yes	yes	cannot assess	no
PBC_574_2021-03-10_swab	< 5 years	Female	Tororo	Negative	Negative	37.9	yes	yes	cannot assess	no
PBC_577_2021-02-02_plasma	< 5 years	Female	Tororo	Negative	Negative	37.5	yes	yes	no	no
PBC_577_2021-02-02_swab	< 5 years	Female	Tororo	Negative	Negative	37.5	yes	yes	no	no
PBC_578_2021-01-24_plasma	< 5 years	Male	Tororo	Negative	Negative	37.2	yes	yes	no	no
PBC_578_2021-01-24_swab	< 5 years	Male	Tororo	Negative	Negative	37.2	yes	yes	no	no
PBC_578_2021-03-04_plasma	< 5 years	Male	Tororo	Negative	Negative	36.5	yes	no	no	no
PBC_578_2021-03-04_swab	< 5 years	Male	Tororo	Negative	Negative	36.5	yes	no	no	no
PBC_578_2021-07-02_plasma	< 5 years	Male	Tororo	Negative	Negative	36.9	yes	no	no	no
PBC_578_2021-07-02_swab	< 5 years	Male	Tororo	Negative	Negative	36.9	yes	no	no	no
PBC_586_2021-02-24_plasma	16 years or older	Female	Tororo	Negative	Negative	37.6	yes	no	no	no
PBC_586_2021-02-24_swab	16 years or older	Female	Tororo	Negative	Negative	37.6	yes	no	no	no
PBC_588_2021-03-04_plasma	< 5 years	Male	Tororo	Negative	Negative	36	yes	yes	no	no
PBC_588_2021-03-04_swab	< 5 years	Male	Tororo	Negative	Negative	36	yes	yes	no	no
PBC_589_2021-02-28_plasma	< 5 years	Male	Tororo	Negative	Negative	36.2	yes	no	no	no
PBC_589_2021-02-28_swab	< 5 years	Male	Tororo	Negative	Negative	36.2	yes	no	no	no
PBC_589_2021-06-14_plasma	< 5 years	Male	Tororo	Negative	Negative	38.1	yes	yes	no	no
PBC_589_2021-06-14_swab	< 5 years	Male	Tororo	Negative	Negative	38.1	yes	yes	no	no
PBC_589_2021-07-22_plasma	< 5 years	Male	Tororo	Negative	Negative	37	yes	yes	no	yes
PBC_589_2021-07-22_swab	< 5 years	Male	Tororo	Negative	Negative	37	yes	yes	no	yes
PBC_590_2021-04-07_plasma	< 5 years	Female	Tororo	Negative	Negative	36.5	yes	yes	no	no
PBC_590_2021-04-07_swab	< 5 years	Female	Tororo	Negative	Negative	36.5	yes	yes	no	no
PBC_596_2021-02-19_plasma	< 5 years	Female	Tororo	Negative	Positive	36.9	yes	yes	no	no
PBC_596_2021-02-19_swab	< 5 years	Female	Tororo	Negative	Positive	36.9	yes	yes	no	no
PBC_597_2021-02-03_plasma	< 5 years	Female	Tororo	Negative	Negative	36.5	yes	yes	cannot assess	cannot assess
PBC_597_2021-02-03_swab	< 5 years	Female	Tororo	Negative	Negative	36.5	yes	yes	cannot assess	cannot assess
PBC_598_2021-05-31_plasma	16 years or older	Female	Tororo	Negative	Negative	37.3	yes	yes	no	no
PBC_598_2021-05-31_swab	16 years or older	Female	Tororo	Negative	Negative	37.3	yes	yes	no	no
PBC_600_2021-06-02_plasma	5-15 years	Female	Tororo	Negative	Negative	37.2	yes	no	yes	no
PBC_600_2021-06-02_swab	5-15 years	Female	Tororo	Negative	Negative	37.2	yes	no	yes	no
PBC_601_2021-06-09_plasma	< 5 years	Male	Tororo	Negative	Negative	37.7	yes	yes	no	no
PBC_601_2021-06-09_swab	< 5 years	Male	Tororo	Negative	Negative	37.7	yes	yes	no	no
PBC_601_2021-07-08_plasma	< 5 years	Male	Tororo	Negative	Positive	38	yes	yes	no	no
PBC_601_2021-07-08_swab	< 5 years	Male	Tororo	Negative	Positive	38	yes	yes	no	no
PBC_601_2021-07-13_plasma	< 5 years	Male	Tororo	Negative	Negative	37.6	yes	no	no	no
PBC_601_2021-07-13_swab	< 5 years	Male	Tororo	Negative	Negative	37.6	yes	no	no	no
PBC_602_2021-01-28_plasma	< 5 years	Male	Tororo	Negative	Negative	38.7	yes	yes	cannot assess	cannot assess
PBC_602_2021-01-28_swab	< 5 years	Male	Tororo	Negative	Negative	38.7	yes	yes	cannot assess	cannot assess
PBC_602_2021-05-29_swab	< 5 years	Male	Tororo	Negative	Negative	36.9	yes	no	cannot assess	no
PBC_602_2021-07-04_plasma	< 5 years	Male	Tororo	Negative	Negative	36.9	yes	yes	no	no
PBC_602_2021-07-04_swab	< 5 years	Male	Tororo	Negative	Negative	36.9	yes	yes	no	no
PBC_606_2021-02-07_plasma	5-15 years	Female	Tororo	Negative	Negative	37.5	yes	no	no	no
PBC_606_2021-02-07_swab	5-15 years	Female	Tororo	Negative	Negative	37.5	yes	no	no	no
PBC_609_2021-03-08_plasma	< 5 years	Male	Tororo	Negative	Positive	37.3	yes	no	no	no
PBC_609_2021-03-08_swab	< 5 years	Male	Tororo	Negative	Positive	37.3	yes	no	no	no
PBC_611_2021-02-22_plasma	16 years or older	Female	Tororo	Negative	Negative	37.1	yes	no	yes	yes
PBC_611_2021-02-22_swab	16 years or older	Female	Tororo	Negative	Negative	37.1	yes	no	yes	yes
PBC_613_2021-02-17_plasma	< 5 years	Female	Tororo	Negative	Negative	36.8	yes	yes	cannot assess	no
PBC_613_2021-02-17_swab	< 5 years	Female	Tororo	Negative	Negative	36.8	yes	yes	cannot assess	no
PBC_617_2021-07-09_swab	5-15 years	Female	Tororo	Negative	Positive	38	yes	no	no	no
PBC_617_2021-08-01_swab	5-15 years	Female	Tororo	Negative	Negative	37.9	yes	no	no	no
PBC_619_2021-02-15_plasma	< 5 years	Male	Tororo	Negative	Positive	37.6	yes	yes	cannot assess	cannot assess
PBC_619_2021-02-15_swab	< 5 years	Male	Tororo	Negative	Positive	37.6	yes	yes	cannot assess	cannot assess
PBC_619_2021-03-23_plasma	< 5 years	Male	Tororo	Negative	Negative	38	yes	no	cannot assess	no
PBC_619_2021-03-23_swab	< 5 years	Male	Tororo	Negative	Negative	38	yes	no	cannot assess	no
PBC_619_2021-05-31_plasma	< 5 years	Male	Tororo	Negative	Negative	36.8	yes	yes	cannot assess	no
PBC_619_2021-05-31_swab	< 5 years	Male	Tororo	Negative	Negative	36.8	yes	yes	cannot assess	no
PBC_622_2021-05-24_plasma	5-15 years	Female	Tororo	Negative	Negative	38.8	yes	no	yes	no
PBC_622_2021-05-24_swab	5-15 years	Female	Tororo	Negative	Negative	38.8	yes	no	yes	no
PBC_625_2021-03-11_plasma	< 5 years	Female	Tororo	Negative	Negative	37.4	yes	yes	no	no
PBC_625_2021-03-11_swab	< 5 years	Female	Tororo	Negative	Negative	37.4	yes	yes	no	no
PBC_628_2021-03-14_plasma	< 5 years	Female	Tororo	Negative	Negative	37.7	yes	yes	no	no
PBC_628_2021-03-14_swab	< 5 years	Female	Tororo	Negative	Negative	37.7	yes	yes	no	no
PBC_632_2021-02-22_plasma	16 years or older	Female	Tororo	Negative	Negative	37.4	yes	yes	yes	yes
PBC_632_2021-02-22_swab	16 years or older	Female	Tororo	Negative	Negative	37.4	yes	yes	yes	yes
PBC_634_2021-02-06_plasma	5-15 years	Female	Tororo	Negative	Negative	36.9	yes	yes	no	no
PBC_634_2021-02-06_swab	5-15 years	Female	Tororo	Negative	Negative	36.9	yes	yes	no	no
PBC_640_2021-07-04_swab	5-15 years	Female	Tororo	Negative	Positive	38	yes	no	yes	yes
PBC_640_2021-07-09_plasma	5-15 years	Female	Tororo	Negative	Positive	38.2	yes	no	no	no
PBC_640_2021-07-09_swab	5-15 years	Female	Tororo	Negative	Positive	38.2	yes	no	no	no
PBC_642_2021-02-07_plasma	< 5 years	Male	Tororo	Negative	Negative	36.8	yes	yes	no	no
PBC_642_2021-02-07_swab	< 5 years	Male	Tororo	Negative	Negative	36.8	yes	yes	no	no
PBC_642_2021-04-15_plasma	< 5 years	Male	Tororo	Negative	Negative	36.1	yes	yes	no	no
PBC_642_2021-04-15_swab	< 5 years	Male	Tororo	Negative	Negative	36.1	yes	yes	no	no
PBC_644_2021-05-20_plasma	16 years or older	Female	Tororo	Negative	Negative	37.5	yes	yes	yes	no
PBC_644_2021-05-20_swab	16 years or older	Female	Tororo	Negative	Negative	37.5	yes	yes	yes	no
PBC_647_2021-07-18_plasma	< 5 years	Female	Tororo	Negative	Negative	36.3	yes	yes	no	no
PBC_647_2021-07-18_swab	< 5 years	Female	Tororo	Negative	Negative	36.3	yes	yes	no	no
PBC_648_2021-07-14_plasma	< 5 years	Female	Tororo	Negative	Negative	37.5	yes	yes	cannot assess	no
PBC_648_2021-07-14_swab	< 5 years	Female	Tororo	Negative	Negative	37.5	yes	yes	cannot assess	no
PBC_649_2021-06-08_plasma	16 years or older	Female	Tororo	Negative	Negative	37.8	yes	yes	yes	no
PBC_649_2021-06-08_swab	16 years or older	Female	Tororo	Negative	Negative	37.8	yes	yes	yes	no
PBC_652_2021-02-15_plasma	< 5 years	Male	Tororo	Negative	Negative	37.1	yes	no	yes	no
PBC_652_2021-02-15_swab	< 5 years	Male	Tororo	Negative	Negative	37.1	yes	no	yes	no
PBC_654_2021-08-15_plasma	16 years or older	Female	Tororo	Negative	Negative	37.2	yes	no	yes	no
PBC_654_2021-08-15_swab	16 years or older	Female	Tororo	Negative	Negative	37.2	yes	no	yes	no
PBC_656_2021-04-05_plasma	5-15 years	Male	Tororo	Negative	Negative	37	yes	no	no	no
PBC_656_2021-04-05_swab	5-15 years	Male	Tororo	Negative	Negative	37	yes	no	no	no
PBC_656_2021-05-25_plasma	5-15 years	Male	Tororo	Negative	Negative	38.5	yes	yes	no	no
PBC_656_2021-05-25_swab	5-15 years	Male	Tororo	Negative	Negative	38.5	yes	yes	no	no
PBC_658_2021-06-22_swab	< 5 years	Female	Tororo	Negative	Negative	38.6	yes	yes	no	no
PBC_659_2021-06-25_plasma	< 5 years	Female	Tororo	Negative	Negative	37	yes	yes	no	no
PBC_659_2021-06-25_swab	< 5 years	Female	Tororo	Negative	Negative	37	yes	yes	no	no
PBC_660_2021-03-12_plasma	16 years or older	Female	Tororo	Negative	Negative	36.4	yes	yes	yes	no
PBC_660_2021-03-12_swab	16 years or older	Female	Tororo	Negative	Negative	36.4	yes	yes	yes	no
PBC_661_2021-02-22_plasma	< 5 years	Male	Tororo	Negative	Negative	36.7	yes	no	no	no
PBC_661_2021-02-22_swab	< 5 years	Male	Tororo	Negative	Negative	36.7	yes	no	no	no
PBC_663_2021-02-19_plasma	< 5 years	Male	Tororo	Negative	Negative	36.6	yes	yes	cannot assess	cannot assess
PBC_663_2021-02-19_swab	< 5 years	Male	Tororo	Negative	Negative	36.6	yes	yes	cannot assess	cannot assess
PBC_663_2021-04-13_plasma	< 5 years	Male	Tororo	Negative	Negative	37	yes	yes	no	no
PBC_663_2021-04-13_swab	< 5 years	Male	Tororo	Negative	Negative	37	yes	yes	no	no
PBC_663_2021-06-28_plasma	< 5 years	Male	Tororo	Negative	Negative	39.2	yes	yes	no	no
PBC_663_2021-06-28_swab	< 5 years	Male	Tororo	Negative	Negative	39.2	yes	yes	no	no
PBC_664_2021-04-05_plasma	16 years or older	Male	Tororo	Negative	Negative	37.4	yes	yes	no	no
PBC_664_2021-04-05_swab	16 years or older	Male	Tororo	Negative	Negative	37.4	yes	yes	no	no
PBC_664_2021-04-26_plasma	16 years or older	Male	Tororo	Negative	Negative	36.8	yes	no	no	yes
PBC_664_2021-04-26_swab	16 years or older	Male	Tororo	Negative	Negative	36.8	yes	no	no	yes
PBC_664_2021-06-09_plasma	16 years or older	Male	Tororo	Negative	Negative	36.7	yes	yes	no	no
PBC_664_2021-06-09_swab	16 years or older	Male	Tororo	Negative	Negative	36.7	yes	yes	no	no
PBC_666_2021-08-03_plasma	16 years or older	Female	Tororo	Negative	Positive	36.5	yes	no	no	no
PBC_666_2021-08-03_swab	16 years or older	Female	Tororo	Negative	Positive	36.5	yes	no	no	no
PBC_668_2021-02-22_plasma	< 5 years	Male	Tororo	Negative	Positive	37.3	yes	no	no	no
PBC_668_2021-02-22_swab	< 5 years	Male	Tororo	Negative	Positive	37.3	yes	no	no	no
PBC_668_2021-06-03_plasma	< 5 years	Male	Tororo	Negative	Negative	36.9	yes	yes	no	no
PBC_668_2021-06-03_swab	< 5 years	Male	Tororo	Negative	Negative	36.9	yes	yes	no	no
PBC_668_2021-07-12_plasma	< 5 years	Male	Tororo	Negative	Negative	36.4	yes	no	no	no
PBC_668_2021-07-12_swab	< 5 years	Male	Tororo	Negative	Negative	36.4	yes	no	no	no
PBC_670_2021-02-13_plasma	< 5 years	Female	Tororo	Negative	Negative	38.4	yes	yes	cannot assess	cannot assess
PBC_670_2021-02-13_swab	< 5 years	Female	Tororo	Negative	Negative	38.4	yes	yes	cannot assess	cannot assess
PBC_670_2021-07-17_plasma	< 5 years	Female	Tororo	Negative	Negative	36.5	yes	yes	no	no
PBC_670_2021-07-17_swab	< 5 years	Female	Tororo	Negative	Negative	36.5	yes	yes	no	no
PBC_670_2021-08-07_plasma	< 5 years	Female	Tororo	Negative	Negative	36.5	yes	yes	cannot assess	no
PBC_670_2021-08-07_swab	< 5 years	Female	Tororo	Negative	Negative	36.5	yes	yes	cannot assess	no
PBC_671_2021-02-12_plasma	5-15 years	Male	Tororo	Negative	Negative	36.4	yes	no	yes	no
PBC_671_2021-02-12_swab	5-15 years	Male	Tororo	Negative	Negative	36.4	yes	no	yes	no
PBC_679_2021-03-23_plasma	16 years or older	Male	Tororo	Negative	Negative	37.6	yes	no	yes	yes
PBC_679_2021-03-23_swab	16 years or older	Male	Tororo	Negative	Negative	37.6	yes	no	yes	yes
PBC_680_2021-04-27_plasma	16 years or older	Female	Busia	Negative	Negative	37.4	yes	no	no	no
PBC_680_2021-04-27_swab	16 years or older	Female	Busia	Negative	Negative	37.4	yes	no	no	no
PBC_680_2021-07-25_plasma	16 years or older	Female	Busia	Negative	Negative	37	yes	no	yes	no
PBC_680_2021-07-25_swab	16 years or older	Female	Busia	Negative	Negative	37	yes	no	yes	no
PBC_681_2021-03-23_plasma	5-15 years	Male	Tororo	Negative	Positive	37.5	yes	yes	yes	no
PBC_681_2021-03-23_swab	5-15 years	Male	Tororo	Negative	Positive	37.5	yes	yes	yes	no
PBC_683_2021-04-01_plasma	16 years or older	Female	Tororo	Negative	Negative	37.3	yes	yes	no	no
PBC_683_2021-04-01_swab	16 years or older	Female	Tororo	Negative	Negative	37.3	yes	yes	no	no
PBC_683_2021-06-10_plasma	16 years or older	Female	Tororo	Negative	Negative	37.1	yes	yes	yes	yes
PBC_683_2021-06-10_swab	16 years or older	Female	Tororo	Negative	Negative	37.1	yes	yes	yes	yes
PBC_685_2021-06-12_plasma	5-15 years	Female	Tororo	Negative	Negative	36.8	yes	yes	yes	no
PBC_685_2021-06-12_swab	5-15 years	Female	Tororo	Negative	Negative	36.8	yes	yes	yes	no
PBC_687_2021-05-21_plasma	16 years or older	Female	Tororo	Negative	Negative	37.2	yes	yes	yes	yes
PBC_687_2021-05-21_swab	16 years or older	Female	Tororo	Negative	Negative	37.2	yes	yes	yes	yes
PBC_688_2021-06-01_plasma	< 5 years	Female	Tororo	Negative	Negative	38.8	yes	no	no	no
PBC_688_2021-06-01_swab	< 5 years	Female	Tororo	Negative	Negative	38.8	yes	no	no	no
PBC_689_2021-08-01_plasma	16 years or older	Male	Busia	Negative	Positive	36.6	yes	yes	yes	no
PBC_689_2021-08-01_swab	16 years or older	Male	Busia	Negative	Positive	36.6	yes	yes	yes	no
PBC_691_2021-05-17_plasma	5-15 years	Female	Busia	Negative	Positive	37.1	yes	no	yes	no
PBC_691_2021-05-17_swab	5-15 years	Female	Busia	Negative	Positive	37.1	yes	no	yes	no
PBC_691_2021-06-10_swab	5-15 years	Female	Busia	Negative	Positive	37.1	yes	no	yes	no
PBC_692_2021-05-18_plasma	5-15 years	Female	Busia	Negative	Positive	37.1	yes	no	yes	no
PBC_692_2021-05-18_swab	5-15 years	Female	Busia	Negative	Positive	37.1	yes	no	yes	no
PBC_698_2021-05-27_swab	16 years or older	Male	Tororo	Negative	Positive	36.8	yes	yes	no	no
PBC_699_2021-06-27_plasma	5-15 years	Female	Tororo	Negative	Positive	38.9	yes	yes	yes	yes
PBC_699_2021-06-27_swab	5-15 years	Female	Tororo	Negative	Positive	38.9	yes	yes	yes	yes
PBC_707_2021-07-05_swab	< 5 years	Female	Tororo	Negative	Negative	38.7	yes	yes	cannot assess	cannot assess
PBC_711_2021-07-19_plasma	16 years or older	Female	Tororo	Negative	Negative	36.8	yes	yes	no	yes
PBC_711_2021-07-19_swab	16 years or older	Female	Tororo	Negative	Negative	36.8	yes	yes	no	yes
PBC_712_2021-08-12_plasma	< 5 years	Male	Tororo	Negative	Negative	37.7	yes	yes	no	no
PBC_712_2021-08-12_swab	< 5 years	Male	Tororo	Negative	Negative	37.7	yes	yes	no	no
